# Supplementary material for: Transcriptomic Profiling of Diabetic Porcine Wound Healing Model Identifies Key Metabolic, Inflammatory, and Oxidative Stress Pathways
Source: Wound Repair Regen. 2026 Jul 2;34(4):e70185. doi: 10.1111/wrr.70185 (PMC13329211; doi:10.1111/wrr.70185)
Supplement: Supplementary file 1 — Table S1: Differentially expressed genes in diabetic porcine wounds compared to non‐diabetic wounds, defined as having a |Log2FC| ≥ 0.5 and adjusted p‐value < 0.05. [file WRR-34-0-s002.xlsx]

## Sheet: Significant Gene Table
gene_id	log2FoldChange	pvalue	padj	gene_symbol
100621911	-5.43209	7.62075e-163	1.45709e-158	COL9A2
100157979	-2.60333	2.26322e-58	2.16363e-54	CPQ
399527	2.11292	5.1562e-48	3.28622e-44	CPT1A
100511641	-4.01488	4.80216e-44	2.29543e-40	GRIK3
110259135	-5.28837	3.82876e-41	1.46412e-37	LOC110259135
100517050	-3.48739	4.29555e-40	1.36885e-36	45718
100170134	4.29393	4.10008e-36	1.11991e-32	CD209
100152209	-2.98501	6.13717e-36	1.46678e-32	LOC100152209
100624493	1.60996	5.052e-29	1.07327e-25	KIF3B
110258687	5.56126	1.44547e-26	2.76375e-23	LOC110258687
110258347	6.36248	3.25218e-26	5.65288e-23	LOC110258347
397628	2.58708	1.54651e-24	2.4641e-21	ANGPTL4
110258349	5.4501	6.3895e-24	9.39748e-21	LOC110258349
102164826	1.01302	3.96872e-23	5.42014e-20	ISYNA1
100736878	4.27003	3.60415e-22	4.59408e-19	LOC100736878
396781	3.56159	1.12077e-21	1.33932e-18	LOC396781
100174954	2.13788	2.00508e-20	2.25513e-17	KLF11
100522293	1.80185	4.08845e-20	4.34284e-17	CFP
397402	1.59375	5.49279e-20	5.52748e-17	PLIN2
110255225	6.01351	5.17265e-19	4.94506e-16	LOC110255225
100134968	-1.43363	7.45519e-18	6.78777e-15	SYCP2
100515872	-1.60812	1.60792e-17	1.39743e-14	RNF128
780435	4.85745	1.79825e-17	1.4949e-14	LOC780435
100524459	1.13869	2.19509e-17	1.74875e-14	SLC25A20
100515177	1.26974	4.39774e-17	3.36339e-14	NADK2
100525553	-1.25829	5.96808e-17	4.38884e-14	DNAJB5
110258689	5.13751	4.92309e-16	3.48627e-13	LOC110258689
110258346	3.58651	5.11593e-16	3.49345e-13	LOC110258346
110258394	6.06522	8.68776e-16	5.72793e-13	LOC110258394
100519724	-4.56275	1.53968e-15	9.81288e-13	MAP6
396670	-3.48489	1.79881e-15	1.10946e-12	SCD
100627072	-1.97105	3.25053e-15	1.94219e-12	PTPRD
100516957	1.73762	5.73933e-15	3.32533e-12	LOC100516957
102166195	-2.93217	1.15624e-14	6.50217e-12	LOC102166195
100624041	1.50812	2.67394e-14	1.46073e-11	MSRB2
100157568	1.01824	2.87534e-14	1.52713e-11	SLC27A3
110258135	1.72978	4.24138e-14	2.19176e-11	LOC110258135
100524961	-0.873725	5.40558e-14	2.71986e-11	DROSHA
110261045	4.27769	7.81e-14	3.8289e-11	LOC110261045
102166402	1.1488	1.06512e-13	5.09127e-11	XG
100516298	2.51344	1.30312e-13	6.07697e-11	MARCO
397403	0.817185	1.68465e-13	7.66915e-11	GPX1
100233169	-0.785244	2.5182e-13	1.11972e-10	ACSL3
100525436	3.15098	2.7677e-13	1.20269e-10	OTOS
100516526	-3.50406	2.88179e-13	1.22444e-10	GRIK2
100156469	-1.58429	3.42718e-13	1.42451e-10	LOC100156469
100517586	-3.4584	3.69994e-13	1.49502e-10	RDH5
102167597	3.22484	3.75319e-13	1.49502e-10	LOC102167597
100738337	-3.14741	4.38918e-13	1.71268e-10	OPCML
102164657	7.68429	6.01384e-13	2.29969e-10	LOC102164657
100624482	-0.980697	9.56724e-13	3.58678e-10	MCCC1
100518180	-1.3112	1.06141e-12	3.90271e-10	GCNT4
110258311	1.33084	1.12723e-12	4.06654e-10	LOC110258311
106504110	-0.755389	1.82188e-12	6.4508e-10	ALDH7A1
100190992	2.24849	1.93192e-12	6.71605e-10	CD79A
100624134	-1.75701	3.18942e-12	1.08896e-09	FAT3
110255399	-5.5748	3.92666e-12	1.31715e-09	LOC110255399
100625589	-2.615	5.55248e-12	1.8304e-09	LAMA1
100514231	0.792149	6.48843e-12	2.05943e-09	GSTM3
613131	1.55969	6.64039e-12	2.05943e-09	FCGR2B
100518224	-1.28489	6.66758e-12	2.05943e-09	MCCC2
110258328	4.8462	6.67807e-12	2.05943e-09	LOC110258328
396775	1.12424	2.1359e-11	6.48229e-09	TIMP3
397537	-1.27461	2.26836e-11	6.77673e-09	LPL
100302027	-0.663663	2.53723e-11	7.46335e-09	IVNS1ABP
110258320	7.30778	2.71206e-11	7.85676e-09	LOC110258320
100624503	1.19116	3.03964e-11	8.67431e-09	SLC6A9
403149	-2.74059	3.44321e-11	9.6815e-09	CYP2A19
733633	1.32619	4.23091e-11	1.17239e-08	AKR1E2
397541	1.80003	4.93972e-11	1.34925e-08	PTGS1
399532	-1.77574	5.41049e-11	1.45702e-08	FABP3
100153602	-2.46188	6.46067e-11	1.71567e-08	FSIP2
102162664	-1.01363	6.80527e-11	1.78242e-08	FRMD7
100155949	-1.49508	8.0193e-11	2.07201e-08	MEX3A
397459	1.56924	8.18577e-11	2.08682e-08	ITGAM
100519087	-3.05457	1.18652e-10	2.98504e-08	NRXN1
110257712	1.7603	1.26288e-10	3.13588e-08	LOC110257712
100155587	0.717841	1.58622e-10	3.88828e-08	HSDL2
110258195	7.35955	1.79909e-10	4.30426e-08	LOC110258195
100515427	-1.50301	1.80095e-10	4.30426e-08	MPPED2
106504156	-0.929087	1.94875e-10	4.60002e-08	C13H3orf70
641354	-0.993249	2.26508e-10	5.2815e-08	PLOD2
100621597	-1.83385	2.53856e-10	5.84783e-08	XKR4
110256717	4.43139	2.56913e-10	5.84783e-08	LOC110256717
100154450	1.72103	3.24316e-10	7.29519e-08	FCRLA
110257980	3.30679	3.41198e-10	7.58571e-08	LOC110257980
100515895	1.88293	4.31415e-10	9.48121e-08	GPIHBP1
100620244	-1.21569	4.5001e-10	9.77748e-08	TVP23A
100154019	2.27715	4.98978e-10	1.07196e-07	CD5L
110258179	5.7	5.08429e-10	1.08013e-07	LOC110258179
102166829	-1.16596	5.15836e-10	1.08382e-07	DHTKD1
100739366	-3.48334	6.84973e-10	1.42355e-07	IQCA1L
100512063	2.61113	7.55461e-10	1.53838e-07	POU2AF1
100152629	-0.879783	7.56315e-10	1.53838e-07	ANKS6
100049690	-2.16972	7.74937e-10	1.55966e-07	PNPLA3
100144540	-2.56801	8.50256e-10	1.69343e-07	DOK5
110260108	-1.56058	9.75625e-10	1.92309e-07	LOC110260108
100521485	1.69525	1.00968e-09	1.9627e-07	LOC100521485
100622358	5.57727	1.01625e-09	1.9627e-07	LOC100622358
102158401	-0.924239	1.14231e-09	2.17959e-07	LOC102158401
110257476	-5.73676	1.15135e-09	2.17959e-07	LOC110257476
100737017	-0.958864	1.16614e-09	2.18594e-07	CELF2
100522482	2.14609	1.23562e-09	2.29369e-07	MZB1
100513269	-1.54137	1.38134e-09	2.53954e-07	PODNL1
100038329	3.88463	1.39835e-09	2.54632e-07	LOC100038329
100516144	-0.704856	1.44832e-09	2.61244e-07	ADGRA3
100524586	-1.40182	1.57357e-09	2.80415e-07	MED12L
100522551	-0.832286	1.58393e-09	2.80415e-07	LOC100522551
110258827	3.47042	1.64509e-09	2.8857e-07	LOC110258827
733702	1.09455	1.67164e-09	2.90561e-07	CD36
106504831	7.03643	2.37405e-09	4.08936e-07	LOC106504831
733671	0.51155	2.53032e-09	4.31961e-07	RPS3
102158332	3.06122	2.62383e-09	4.43962e-07	LOC102158332
100312970	-2.58904	2.98236e-09	5.00199e-07	ELOVL6
100521983	-2.09928	3.71499e-09	6.17658e-07	TACR3
100622568	6.69805	3.92757e-09	6.47372e-07	LOC100622568
100270723	2.54842	4.91661e-09	8.03467e-07	RBP7
110258447	6.45955	5.56759e-09	9.02139e-07	LOC110258447
100518636	-0.59953	5.9718e-09	9.59503e-07	GJA1
100156430	1.34551	8.12688e-09	1.29488e-06	SLC6A17
100153139	1.44878	9.64054e-09	1.52336e-06	LOC100153139
100622868	-1.40841	1.00962e-08	1.57636e-06	CLIC6
100154447	1.36566	1.01408e-08	1.57636e-06	ACKR1
100517917	1.71825	1.1071e-08	1.70707e-06	ADAMDEC1
100155722	-0.772001	1.16304e-08	1.77899e-06	LZTS1
100135036	0.945831	1.34189e-08	2.03627e-06	SLA-8
100523953	4.71538	1.4386e-08	2.16583e-06	ERAP1
100626975	2.72742	1.54075e-08	2.3015e-06	BHLHA15
110259405	2.58661	1.62733e-08	2.41008e-06	LOC110259405
100512115	1.25802	1.63865e-08	2.41008e-06	RAB15
110258826	7.50366	1.72789e-08	2.52192e-06	LOC110258826
100155006	-2.24998	1.80867e-08	2.61983e-06	NEURL1
100154024	0.942974	1.90337e-08	2.73628e-06	IGSF8
100513003	-1.28739	1.92787e-08	2.75081e-06	KIAA1549L
110258705	3.53494	2.59959e-08	3.68179e-06	LOC110258705
100155590	-2.55885	3.62587e-08	5.0415e-06	FRRS1L
100518554	3.46333	3.63116e-08	5.0415e-06	INHBE
397087	-1.88154	3.63874e-08	5.0415e-06	SPP1
100737141	1.48761	3.79374e-08	5.21844e-06	GRIK5
100625006	-1.47852	3.92846e-08	5.36516e-06	APLN
733654	-0.93385	4.00139e-08	5.39528e-06	CTH
100152930	-1.01609	4.00695e-08	5.39528e-06	ADGRF5
110257314	-1.02713	4.08058e-08	5.456e-06	LOC110257314
102161330	1.89073	4.20451e-08	5.58265e-06	LOC102161330
100525994	1.10576	4.35007e-08	5.7361e-06	ARHGEF10L
445003	0.763443	4.60165e-08	6.02628e-06	MRC1
100515653	1.19738	4.873e-08	6.33821e-06	PILRA
102163367	-1.22215	5.14477e-08	6.64649e-06	LOC102163367
102168017	-1.8654	5.54491e-08	7.11535e-06	LOC102168017
100520161	-1.43085	6.02206e-08	7.67612e-06	LRRN3
110256069	1.21005	6.21526e-08	7.86992e-06	DOC2B
102166116	0.900455	6.54204e-08	8.2292e-06	IL3RA
100154844	1.69144	7.03908e-08	8.75124e-06	LOC100154844
100144625	1.71531	7.0486e-08	8.75124e-06	IRF4
396978	-1.42314	7.76681e-08	9.58074e-06	OXCT1
100519605	-2.80247	7.88721e-08	9.66689e-06	CACNG7
102161653	-3.03714	8.00833e-08	9.67582e-06	LOC102161653
100155282	1.11513	8.00989e-08	9.67582e-06	PLAC9
106506442	-2.57688	8.04631e-08	9.67582e-06	LOC106506442
100513377	0.986328	9.10698e-08	1.08828e-05	IL17RD
100516327	-1.43605	9.33047e-08	1.10807e-05	TMEM144
100510939	2.23998	9.40478e-08	1.11e-05	MATN4
503658	-0.895528	9.62055e-08	1.12284e-05	ENPP2
100511700	-1.19085	9.63102e-08	1.12284e-05	CLMN
100155756	-1.07574	1.00835e-07	1.16847e-05	TMEM225B
100156654	1.57049	1.01519e-07	1.1693e-05	RRAGD
100518539	1.14572	1.02362e-07	1.17195e-05	GFPT2
100737304	-2.8781	1.13897e-07	1.29626e-05	LOC100737304
100517238	1.10975	1.225e-07	1.38591e-05	DLX4
100624508	-1.07395	1.23237e-07	1.38606e-05	SEMA3C
110255236	0.767527	1.34636e-07	1.5054e-05	B2M
100513853	-0.765254	1.39509e-07	1.55083e-05	ANTXR1
100512013	-2.02514	1.59598e-07	1.76388e-05	ALDOC
110261483	5.94397	1.8751e-07	2.06046e-05	LOC110261483
110258329	6.85084	1.92672e-07	2.10508e-05	LOC110258329
100153330	-0.628809	1.94273e-07	2.11051e-05	RHOBTB1
106506677	0.533843	1.97381e-07	2.13216e-05	CTNNBL1
100524281	1.95615	2.0452e-07	2.19686e-05	SCARA5
404703	3.12699	2.12008e-07	2.26457e-05	LOC404703
110262220	-5.07652	2.32001e-07	2.46436e-05	LOC110262220
100513601	-0.733114	2.38908e-07	2.52372e-05	LOC100513601
399501	-0.81726	2.58078e-07	2.71123e-05	ADRA2A
397549	1.12695	2.61239e-07	2.72944e-05	UCP2
100037920	3.43879	2.62812e-07	2.73096e-05	MT1D
100517106	0.590055	2.90269e-07	2.998e-05	PLA2G12A
100512775	-0.757227	2.92615e-07	2.998e-05	ST6GAL2
100620339	1.30934	2.93214e-07	2.998e-05	CSF2RA
397255	-3.69283	2.9952e-07	3.04618e-05	ACAN
102167388	-1.50087	3.18577e-07	3.22285e-05	GNG4
100135029	2.13521	3.51476e-07	3.53696e-05	SLA-5
100524960	3.04621	3.54198e-07	3.54569e-05	DYDC1
403324	1.13604	3.88371e-07	3.86753e-05	CYP3A29
102161418	1.47161	4.07255e-07	4.03457e-05	LOC102161418
100518499	-0.849171	4.3111e-07	4.24887e-05	NFXL1
102167481	-1.96733	4.48818e-07	4.40072e-05	LOC102167481
100621421	-1.42976	4.57869e-07	4.46656e-05	LOC100621421
110257664	-2.08711	4.77571e-07	4.6351e-05	LOC110257664
100627581	1.65798	5.03121e-07	4.85843e-05	BTNL9
100144529	1.18956	5.32122e-07	5.11265e-05	PHGDH
100511898	2.29356	5.46723e-07	5.22667e-05	CD79B
102162661	-1.14798	5.57216e-07	5.29811e-05	FER1L4
100520197	-2.85728	5.59737e-07	5.29811e-05	VAT1L
102158157	-0.744455	5.77456e-07	5.4389e-05	PPM1H
100512676	-1.21635	5.84088e-07	5.4744e-05	ITGA8
100513510	-1.63269	5.92226e-07	5.52359e-05	SCRN1
110258345	2.05334	6.39974e-07	5.93995e-05	LOC110258345
100738750	1.27581	6.54365e-07	6.04418e-05	CRLF1
100157774	0.798444	6.97624e-07	6.41277e-05	SLC25A27
100516755	0.907024	7.29611e-07	6.67472e-05	ETV4
100512687	1.94118	7.59077e-07	6.89652e-05	LOC100512687
100525086	1.64146	7.6154e-07	6.89652e-05	FGF10
100520512	1.76552	7.64676e-07	6.89652e-05	LOC100520512
100521322	1.4383	8.06087e-07	7.23586e-05	LOC100521322
110257482	0.726613	8.51316e-07	7.60615e-05	LAMA5
100157729	-0.698088	8.77601e-07	7.80453e-05	DLG1
100621866	-0.609047	9.13454e-07	8.08576e-05	TCP11L1
100522477	-0.810501	9.24802e-07	8.11509e-05	GCDH
110257409	2.59893	9.25256e-07	8.11509e-05	CHRNA4
100516229	-0.787048	9.43002e-07	8.23297e-05	TTC28
102158081	-3.44424	1.01365e-06	8.8095e-05	NAT8L
100524515	3.29879	1.04588e-06	9.04852e-05	FAM163A
100520475	1.96799	1.05109e-06	9.05266e-05	WHRN
102157898	-0.689153	1.09114e-06	9.3554e-05	FMNL3
733674	-4.34833	1.12139e-06	9.5719e-05	PON3
110258215	1.46122	1.15324e-06	9.77662e-05	LOC110258215
100512730	-5.12302	1.15746e-06	9.77662e-05	THRSP
100153460	-1.09089	1.16072e-06	9.77662e-05	AKAP5
106504105	1.44462	1.20562e-06	0.000101103	P2RX1
100157302	-0.721971	1.24368e-06	0.000103839	SMARCA2
110255188	-1.70191	1.26329e-06	0.000105018	KIAA0408
110256383	-2.70549	1.29013e-06	0.000106784	LOC110256383
102165015	2.24076	1.30994e-06	0.000107957	LOC102165015
110258661	4.55433	1.36855e-06	0.000112303	LOC110258661
100620145	1.01619	1.3791e-06	0.000112686	GJA4
100156092	-1.89971	1.43832e-06	0.000117024	FAM50B
100738980	-0.617982	1.47014e-06	0.000119106	ELMOD2
100154788	-6.02585	1.47731e-06	0.000119182	PKD2L1
102160938	-2.45507	1.49781e-06	0.000119885	LOC102160938
100512589	-0.935789	1.49856e-06	0.000119885	ZNF608
110261498	5.82445	1.5198e-06	0.000120677	LOC110261498
100511317	1.11256	1.52108e-06	0.000120677	SSC4D
100522573	-0.647219	1.60594e-06	0.000126883	WWTR1
100519996	-1.00848	1.91121e-06	0.00015038	GRIA3
100518861	1.11013	1.94744e-06	0.000152602	CYGB
110258324	4.80628	2.00803e-06	0.000156708	LOC110258324
100623762	3.22422	2.06406e-06	0.000160426	TMEM132B
100157919	-0.931115	2.10612e-06	0.000163033	ARVCF
100522076	1.09451	2.20989e-06	0.000170375	SPX
100513765	-0.796006	2.24519e-06	0.000172401	ADAMTS6
110260491	3.38336	2.27404e-06	0.000173918	C4H1orf146
100627498	-0.78121	2.32638e-06	0.000177213	SYTL2
100152554	-2.4565	2.35333e-06	0.000178554	B3GALT1
100157644	-0.756787	2.36776e-06	0.000178939	TMEM200A
397324	-1.10461	2.42086e-06	0.000182232	ACACA
110255417	-5.49921	2.6331e-06	0.000197116	LOC110255417
397503	6.14886	2.63921e-06	0.000197116	SFTPA1
100523789	2.52149	2.65196e-06	0.000197297	LOC100523789
100517107	-0.911506	2.72807e-06	0.000202173	GPRIN3
106505965	-0.560992	2.81186e-06	0.000205782	THOC5
100623273	-0.673752	2.81219e-06	0.000205782	STON1
100516839	-1.22933	2.81802e-06	0.000205782	WNT2
100312975	-7.23601	2.81982e-06	0.000205782	MOGAT2
100515551	1.16825	2.83138e-06	0.00020584	LOC100515551
100523676	0.75185	2.86573e-06	0.000207548	NFIA
100153895	-0.559189	2.89534e-06	0.000208901	MORC2
100520273	-5.43191	3.0227e-06	0.000217271	LOC100520273
100515322	-1.32146	3.10679e-06	0.000222478	CDH2
100521494	-3.41251	3.23328e-06	0.000230673	ATP6V0D2
445528	0.610306	3.27167e-06	0.000232544	SLA-DMA
100522060	1.74546	3.37486e-06	0.00023899	VWCE
100523323	-0.802601	3.39757e-06	0.00023971	NOX4
100524248	-1.61382	3.45954e-06	0.000242468	KCNIP3
100519315	2.06374	3.46202e-06	0.000242468	PANX2
110257327	6.00965	3.86025e-06	0.000269372	LOC110257327
100520283	-0.732027	3.90767e-06	0.00027169	RNF145
110259865	-1.86196	3.92582e-06	0.000271963	LOC110259865
100158017	0.808143	3.94569e-06	0.000272352	SPOCK2
100523924	0.845838	3.99284e-06	0.00027373	MRPL47
100037299	-0.633366	3.99428e-06	0.00027373	P4HA1
397018	0.71995	4.20923e-06	0.00028743	SCARB1
110260289	-1.51259	4.50366e-06	0.000306441	LOC110260289
100152404	1.22779	4.64314e-06	0.000314812	HEY2
100153803	-0.559389	4.80011e-06	0.000323957	SH3PXD2A
102163764	-1.63703	4.81191e-06	0.000323957	LOC102163764
100517493	-0.755561	4.98366e-06	0.000334343	MTMR4
100514993	0.804819	5.08671e-06	0.000338878	LMBRD2
110261140	0.838884	5.21671e-06	0.000346332	TMEM35B
100521281	-0.889289	5.52341e-06	0.000365424	PAICS
102158193	-0.924111	5.69222e-06	0.000374588	LOC102158193
396752	-2.24116	5.70111e-06	0.000374588	RSAD2
100628176	-0.54763	5.72486e-06	0.000374861	STARD9
100125542	3.00973	6.00084e-06	0.000391591	LOC100125542
100523225	-0.761856	6.17979e-06	0.000401824	GLIS3
100519925	-1.00448	6.19969e-06	0.000401824	SEMA5B
100155423	0.569429	6.27657e-06	0.00040543	FKBP5
102158899	-4.19272	6.29774e-06	0.00040543	PTPRN2
110261207	-2.41414	6.43733e-06	0.000413026	LOC110261207
100511353	-0.593002	6.49924e-06	0.000415604	ADAMTS12
100152537	-1.65852	6.75333e-06	0.000430412	TMEM255A
100518397	-1.36648	6.77621e-06	0.000430436	DNAH9
100156047	-0.826056	6.916e-06	0.000437861	IVD
100155711	1.00085	6.96438e-06	0.000438437	GPR65
102167466	3.30899	6.97097e-06	0.000438437	LOC102167466
100523966	4.05774	7.14649e-06	0.000448003	FA2H
100624789	-1.40855	7.27347e-06	0.000452993	RNF150
100517271	-1.23156	7.36652e-06	0.000457298	SLC27A6
100621398	-0.715973	7.46756e-06	0.000462071	MRAS
403165	0.906922	7.86018e-06	0.000484294	PCK2
100624243	-0.803605	7.87738e-06	0.000484294	ZNFX1
100522553	-0.630503	8.36699e-06	0.000512746	ZSCAN20
100511639	-1.11892	8.40869e-06	0.000513399	LOC100511639
100739663	2.68321	8.43135e-06	0.000513399	LOC100739663
100171403	-0.770832	8.49881e-06	0.000515864	ELOVL5
100524956	-1.73884	8.77929e-06	0.000531202	IGSF10
102166005	-1.27324	9.12372e-06	0.000550301	LOC102166005
100155657	-0.670073	9.45719e-06	0.000568621	GOLGA3
100519215	-0.539326	9.81889e-06	0.000588518	RBM15B
100739121	-1.60202	1.01162e-05	0.000604443	LOC100739121
100517161	-0.864314	1.03509e-05	0.000616541	LOC100517161
106509766	4.13699	1.04113e-05	0.00061821	LOC106509766
110259993	-1.182	1.05795e-05	0.000626255	LOC110259993
100521215	-0.668238	1.10443e-05	0.000651751	PITRM1
100524363	1.21479	1.12211e-05	0.000660149	PRR16
100517565	-1.14053	1.14778e-05	0.000673175	STRIP2
100518620	-0.734342	1.15889e-05	0.000677612	LOC100518620
100514614	-0.73529	1.265e-05	0.00073233	FILIP1
100737077	2.66407	1.26676e-05	0.00073233	ALDH1A2
100154470	-0.963999	1.26779e-05	0.00073233	LRRC49
100518510	0.585206	1.28829e-05	0.000741931	ST6GALNAC2
100621844	-1.51287	1.30989e-05	0.000752106	LOC100621844
110257259	-0.933477	1.32383e-05	0.000757831	PLEKHG4B
100519207	-0.647722	1.39109e-05	0.000793303	SNX19
396592	0.558267	1.39409e-05	0.000793303	TSPO
100135660	0.774146	1.46972e-05	0.000833861	NOD1
100156934	2.12789	1.49292e-05	0.000844514	PLEKHD1
106505443	2.38525	1.50932e-05	0.000851273	LOC106505443
110258099	5.75979	1.54652e-05	0.000869689	LOC110258099
100626628	1.0752	1.58767e-05	0.000890211	GIPR
110256385	-1.03399	1.60905e-05	0.00089956	RTP4
110258838	2.63089	1.64927e-05	0.000919359	LOC110258838
100621246	0.61941	1.66311e-05	0.000923697	TPRN
100154312	-0.90849	1.70361e-05	0.000941419	LOC100154312
100520574	-3.20638	1.73261e-05	0.000952769	CRMP1
100155014	-0.770878	1.73529e-05	0.000952769	TIAM2
102165175	-2.90135	1.7406e-05	0.000952769	RIMS2
100514108	-5.15747	1.74409e-05	0.000952769	PLA2G5
106507125	-2.40124	1.75482e-05	0.000955901	LOC106507125
100622078	-1.48336	1.80453e-05	0.000980186	STYXL1
100511536	-1.21079	1.82734e-05	0.000989765	MME
444995	-0.784182	1.95807e-05	0.0010546	FADS1
100624883	-0.792916	1.97225e-05	0.00105925	CTDSP2
100514932	1.17142	1.97912e-05	0.00105996	LOC100514932
100523711	0.63254	2.02814e-05	0.00108121	HACD4
100620394	-0.754765	2.03575e-05	0.00108121	COL15A1
100624918	1.14884	2.07999e-05	0.00109583	LOC100624918
100516588	-0.723878	2.08393e-05	0.00109583	TMEM2
100525324	0.736384	2.0862e-05	0.00109583	L1CAM
397677	-0.66727	2.09403e-05	0.00109693	FOLH1B
100525698	-1.30175	2.13097e-05	0.00111323	GCAT
102159116	-1.20664	2.1539e-05	0.00112214	GPC6
100525761	-0.687069	2.25841e-05	0.00117339	METTL14
100620489	-1.76486	2.27877e-05	0.00117908	TM4SF19
110261046	5.43151	2.28169e-05	0.00117908	LOC110261046
100521628	-0.822287	2.29319e-05	0.00118183	ARHGEF19
100521528	-0.718452	2.41434e-05	0.00123921	ADAM19
110257937	6.79547	2.4175e-05	0.00123921	LOC110257937
397182	-1.12626	2.47256e-05	0.00126404	IGFBP5
445002	2.52507	2.50761e-05	0.00127514	FST
100154962	-1.27519	2.56258e-05	0.00129964	PTPRR
110260349	0.924197	2.58958e-05	0.00130876	LOC110260349
100511399	1.27804	2.59425e-05	0.00130876	COQ8A
403104	1.87364	2.61066e-05	0.00131358	CYP2B22
100154278	-0.996716	2.62901e-05	0.00131933	C7H14orf132
100515229	-0.87835	2.63993e-05	0.00132135	PHTF2
100512330	-0.544432	2.65652e-05	0.00132618	RAD9A
100154597	-0.71204	2.66508e-05	0.00132699	KIF16B
396676	0.517667	2.74094e-05	0.00135769	ST6GALNAC4
100156249	-0.514111	2.83874e-05	0.00139888	MLEC
100514110	-1.03428	2.89465e-05	0.00142277	LOC100514110
733688	0.935739	2.92384e-05	0.00143343	TXNIP
100521670	-1.05515	2.97344e-05	0.00145031	RASL11B
100620623	-1.00533	3.03754e-05	0.0014778	SPOCK1
110256317	-2.13555	3.07367e-05	0.00149159	LOC110256317
100522743	0.538471	3.14641e-05	0.00152302	JAG2
100154617	2.98128	3.16455e-05	0.00152794	HAL
100152610	1.39739	3.23423e-05	0.00155764	TULP1
110261124	-1.08074	3.27232e-05	0.00156616	IFI6
100628001	-0.708009	3.27335e-05	0.00156616	MARCKSL1
110256491	-4.66246	3.28307e-05	0.00156616	PCP4
102158247	0.945759	3.28468e-05	0.00156616	VASN
100522528	-1.72874	3.33814e-05	0.00158769	SAMD5
110256933	1.53127	3.39418e-05	0.00160809	LOC110256933
100625290	1.45685	3.39786e-05	0.00160809	ZBTB16
110258833	5.18579	3.44436e-05	0.00162608	LOC110258833
100521423	1.43838	3.51158e-05	0.00165246	AK1
110257348	0.77274	3.51753e-05	0.00165246	NKD2
497050	0.646779	3.64679e-05	0.00170899	AHCY
100739771	0.869288	3.69342e-05	0.00172661	NQO2
100048943	2.38085	3.74571e-05	0.00174678	ADSSL1
100623511	-0.847514	3.77435e-05	0.00175586	PDP2
606743	-1.46709	3.78404e-05	0.00175609	ADORA1
100622587	1.388	3.79419e-05	0.00175654	FNDC5
100156099	0.996364	3.88953e-05	0.00179632	SLA
100624458	-0.784985	3.96817e-05	0.00182203	ANKH
110259322	0.539851	4.00662e-05	0.00183269	PLVAP
100739101	1.67105	4.10178e-05	0.00187174	LOC100739101
110258821	4.74448	4.18703e-05	0.00189758	LOC110258821
100516512	1.38069	4.18817e-05	0.00189758	FAM107A
100620479	0.611945	4.23956e-05	0.00191498	NRROS
110255861	1.18553	4.24661e-05	0.00191498	LOC110255861
100048996	0.556605	4.28565e-05	0.00192804	CYB561
100739080	3.10702	4.39485e-05	0.00197252	LOC100739080
100739089	5.25727	4.43314e-05	0.00198505	SCP2D1
100157309	-1.99235	4.50797e-05	0.00201384	ISLR2
100518240	-1.89748	4.54615e-05	0.00202499	TSSK6
503656	1.36112	4.55597e-05	0.00202499	P2RX3
100626250	0.573806	4.56469e-05	0.00202499	LOC100626250
110262190	-0.730597	4.60773e-05	0.00203935	PPM1K
100522757	-0.911188	4.7249e-05	0.00208638	RUBCNL
100519232	-0.928847	4.84541e-05	0.00213421	KIAA1549
100523669	-0.774405	4.94049e-05	0.00216656	NUAK1
397167	1.31013	4.99241e-05	0.00218432	KCNE4
100155891	-0.742275	5.04109e-05	0.00220058	LIG4
396754	-1.55388	5.07454e-05	0.00221014	SLC2A4
100623458	3.72314	5.09357e-05	0.00221254	LOC100623458
100037938	0.802818	5.10318e-05	0.00221254	CD14
110258664	4.98532	5.11516e-05	0.00221271	LOC110258664
100524432	1.08813	5.14927e-05	0.00222244	TRABD2A
100522582	-1.04513	5.272e-05	0.00226518	SLC35F1
574066	-2.4708	5.29933e-05	0.00227182	DCT
106506050	-5.58985	5.39776e-05	0.00230519	LOC106506050
100126278	1.96517	5.40129e-05	0.00230519	AQP5
397640	-0.866191	5.43001e-05	0.0023092	RGS5
100157427	-0.576752	5.43483e-05	0.0023092	SYNE1
110257779	-1.03873	5.59012e-05	0.00236991	SPIN4
100157556	0.667801	5.6298e-05	0.00238029	LRRC8A
100627879	1.54972	5.68945e-05	0.00239609	LOC100627879
100621918	2.20514	5.70946e-05	0.00239923	SHISA3
102160266	0.834044	5.7895e-05	0.00242753	CD300A
100620511	0.843729	5.81341e-05	0.00243222	CLEC3B
100270689	0.765232	5.90839e-05	0.00246656	CD82
100233184	-1.94416	5.99293e-05	0.0024964	GZMB
102160389	-0.961473	6.25066e-05	0.0025981	LOC102160389
100038015	1.17032	6.3943e-05	0.0026463	LPAR2
100512648	0.868384	6.4277e-05	0.00265438	OLFM2
110258829	2.754	6.50959e-05	0.00268132	LOC110258829
102158906	-0.698145	6.52098e-05	0.00268132	LOC102158906
100737509	-1.24117	6.70394e-05	0.00275063	ZNF404
102162416	-0.765778	6.75048e-05	0.00276379	FAM217B
100511227	-0.801157	7.03325e-05	0.00287084	GXYLT2
100520244	1.20468	7.04196e-05	0.00287084	MYL6B
403103	-3.72025	7.14837e-05	0.00290802	CYP1A1
448982	-1.2197	7.24912e-05	0.0029303	ACSL1
100038328	4.14707	7.36355e-05	0.00296172	LOC100038328
100523010	-0.560816	7.37129e-05	0.00296172	MSANTD2
100519166	-0.857553	7.37332e-05	0.00296172	LOC100519166
100511267	-0.648727	7.70156e-05	0.00308351	IFI44L
100626407	0.560355	7.70878e-05	0.00308351	LOC100626407
110258690	2.97031	7.75036e-05	0.00308723	LOC110258690
100525721	0.885122	7.77496e-05	0.00309059	LOC100525721
100513921	-4.45036	7.94332e-05	0.00315096	LOC100513921
106505536	0.665745	7.96583e-05	0.00315335	LOC106505536
100622067	-0.714873	8.00334e-05	0.00316165	EMB
110256497	-0.57496	8.05389e-05	0.00317506	PKNOX1
100514320	-2.63066	8.14346e-05	0.0031982	DCLK3
100154357	-0.975354	8.17249e-05	0.0031982	CNNM1
100155449	-0.860327	8.17805e-05	0.0031982	RUNX1T1
100153985	-0.813007	8.18907e-05	0.0031982	SIX4
100524848	1.02544	8.19622e-05	0.0031982	LRG1
100739115	0.757552	8.67892e-05	0.00337965	WISP1
100514381	-0.58586	9.11966e-05	0.00353688	PLEKHA8
100627067	-0.736573	9.19002e-05	0.00355411	LOC100627067
100525206	-1.37267	9.20127e-05	0.00355411	GLYATL2
102160313	1.19659	9.23444e-05	0.00355901	LOC102160313
102158976	1.753	9.26981e-05	0.00355901	LOC102158976
110255800	-1.17201	9.45033e-05	0.00362105	LOC110255800
100625946	-0.889686	9.5117e-05	0.00363727	MAP2K6
100126238	-0.838177	9.57236e-05	0.00365316	BCAS1
100626657	-0.857594	9.67413e-05	0.00367213	HERC6
100623057	-0.583205	9.68265e-05	0.00367213	PHLDB2
100512509	1.00109	9.69889e-05	0.00367213	ECHDC1
102162776	-0.954027	9.78225e-05	0.00369638	LOC102162776
102167901	-0.83553	9.96253e-05	0.00375707	LOC102167901
100519534	2.39457	0.000100587	0.00378589	ANO3
100623130	-2.0282	0.000101196	0.00380132	RXFP1
100737701	0.50374	0.000101674	0.00380548	PDE2A
100157451	-0.520941	0.000101705	0.00380548	TP53INP1
100512586	1.53548	0.000102748	0.00383701	ADAMTSL5
100623208	0.586518	0.000107685	0.00401172	ETV5
100302088	-0.649948	0.000107847	0.00401172	BST2
595128	-0.935276	0.000108086	0.00401284	OAS2
100157596	-1.24855	0.000108893	0.00403494	RIMS1
100522154	-1.06029	0.000109287	0.00404173	KIAA1211
100515117	-0.630497	0.000111643	0.00412086	OPHN1
100155942	0.888457	0.000114587	0.00421924	CFAP157
100623872	-1.24219	0.000115027	0.00421924	CMPK2
100524360	-0.922672	0.000115125	0.00421924	DMRT2
100623190	3.84819	0.00011519	0.00421924	LOC100623190
100515456	-0.829091	0.000116093	0.00423661	TRIL
106504803	-5.47656	0.000116108	0.00423661	LOC106504803
100737961	-0.514914	0.000117884	0.00429323	LOC100737961
100523909	-1.36825	0.000118777	0.00431339	LOC100523909
100152349	0.737049	0.000118889	0.00431339	AMIGO2
100523980	-0.914039	0.000119743	0.00433127	ZNF827
100519817	0.976301	0.000119835	0.00433127	KCNT1
100152767	-3.82807	0.000121885	0.00439434	KLHL31
106510424	1.91182	0.000122039	0.00439434	LOC106510424
100520233	-0.597981	0.000122876	0.00441616	ARRDC3
100037293	0.634591	0.000123138	0.00441724	SLA-1
100152904	-0.513292	0.000124015	0.00443649	ARID1B
100516953	-0.631407	0.000125469	0.00447568	MPEG1
106510200	1.41938	0.00012855	0.00457705	LOC106510200
100620181	-0.505902	0.000129163	0.00459034	TMEM263
100157413	-0.548906	0.000130475	0.00462837	SASH1
100127144	0.688732	0.000132219	0.00467287	PDE9A
102168193	-0.930772	0.000132589	0.00467732	LOC102168193
100620501	-1.48776	0.000132962	0.00468183	PCSK9
100514084	-0.540387	0.000133615	0.00468909	SPG21
414373	1.22707	0.000133659	0.00468909	CCR3
110260669	-0.784055	0.000135216	0.00472078	LOC110260669
100520470	-1.08926	0.000135303	0.00472078	MAP1A
106507829	-4.71592	0.000140121	0.00487999	COLCA1
100511769	-1.08229	0.000140637	0.00488906	CACNA1E
106504473	-0.698434	0.000145591	0.00505208	ZFHX2
100518400	0.685574	0.000147997	0.00512337	PLSCR4
110258617	-1.64217	0.000148181	0.00512337	LOC110258617
399535	-0.712331	0.000149089	0.00514546	MUT
100153630	-0.717648	0.000149436	0.00514812	CSRP2
100737355	-1.36379	0.000150752	0.00518413	KANSL1L
396902	-0.538964	0.00015275	0.00524341	MYO10
100157401	-1.76425	0.000153414	0.00525678	VTCN1
110257974	2.2635	0.000154423	0.00528188	LOC110257974
102167964	3.3159	0.000157369	0.00537301	LOC102167964
100518460	-2.26336	0.000159907	0.0054446	SIGLEC15
100518083	-1.0347	0.000160035	0.0054446	HERC5
100135049	1.32054	0.000162802	0.0055152	SLA-DOB
110261047	5.95972	0.000163087	0.0055152	LOC110261047
100520053	-1.28447	0.000163374	0.0055152	CCDC141
100525560	0.679849	0.000163552	0.0055152	CDKN2D
100152289	1.20809	0.000164394	0.00553383	RTN4R
100522426	2.13752	0.000166294	0.00558795	HS3ST2
399533	0.942374	0.000170193	0.00568128	FABP4
100517192	-4.90326	0.00017026	0.00568128	DSCAM
100518421	-0.710241	0.00017123	0.00569426	ZC3H6
102165384	-0.606624	0.000171245	0.00569426	DENND5B
100525960	0.568903	0.00017162	0.00569683	VEGFC
100157762	-0.520638	0.000173845	0.0057607	SIPA1L1
100233200	0.685652	0.000176126	0.0058161	PLPP2
100620559	-1.19155	0.000177456	0.00584995	CYP4F55
106508452	-0.625048	0.000181388	0.00596925	CSRNP2
110259515	-1.28969	0.000186149	0.00610493	LOC110259515
397179	0.730954	0.000197354	0.00645026	IL18R1
102160057	-1.54013	0.00020296	0.00659994	LOC102160057
100125957	-1.17718	0.000202969	0.00659994	ACLY
397295	1.40414	0.000205152	0.00665129	MCHR1
100152248	-0.90737	0.000205244	0.00665129	TTPA
100415931	-5.35461	0.000207375	0.00670898	CHRNA7
110259982	3.32175	0.000209767	0.00675775	LOC110259982
100516384	-0.746721	0.000209943	0.00675775	DLG2
100157996	0.709266	0.000213698	0.00686708	SLA-DOA
110255314	-1.84948	0.000214636	0.00688564	LOC110255314
397308	-0.788876	0.000216534	0.00692353	SREBF1
100525194	0.809358	0.00021664	0.00692353	ZDHHC14
397217	-0.839286	0.000216903	0.00692353	F5
110259984	2.29404	0.000222569	0.00709252	LOC110259984
396851	0.572436	0.000228426	0.00726707	PIK3R5
100157105	-0.594838	0.000228924	0.00727082	RASSF2
100516224	-0.82201	0.000229805	0.00728153	ABHD15
397430	-0.938311	0.000230023	0.00728153	COL8A1
100522273	0.594931	0.000232189	0.00731376	FAM20A
102164141	-3.3767	0.000233899	0.00734178	LOC102164141
110255959	0.648936	0.000234447	0.00734178	SYNGR2
100153714	-0.721628	0.000234614	0.00734178	RUBCN
100627600	-0.568077	0.00023981	0.00746769	GALNT5
110256310	-1.47079	0.000244625	0.00760525	PLS1
100519486	0.596585	0.000245819	0.00762996	CLEC1A
100152778	-0.694976	0.000246507	0.00763891	THAP2
397355	2.06943	0.000248915	0.00770105	ADRB1
106504800	-2.8396	0.000252343	0.0077945	LOC106504800
100738618	0.620593	0.000253239	0.00780956	MGME1
100158149	-1.66648	0.000254677	0.00784127	DCSTAMP
100153866	-1.04018	0.000257902	0.0079278	ACSS2
100156161	-1.55142	0.000258452	0.00793195	TSPAN2
100525607	1.01344	0.000260483	0.00798147	NGFR
100127136	-0.739615	0.000263448	0.0080594	RDH10
102158125	1.18198	0.000264753	0.0080864	LOC102158125
110259382	2.08235	0.000269234	0.00821015	SHC2
100620744	-4.00416	0.000271923	0.00826576	HS6ST3
100626754	-1.38298	0.000273724	0.00829413	IGSF9B
100513770	-0.904997	0.000275295	0.00831915	SLC16A10
100519342	-0.981183	0.00027542	0.00831915	RNF24
396881	1.51529	0.000279152	0.00840532	FCN2
100621422	0.570332	0.000279637	0.00840669	TTLL12
100515333	0.526297	0.000284693	0.00852729	IKZF1
100520490	1.26504	0.000285574	0.00852729	GLI1
100524437	-0.557099	0.00028583	0.00852729	PARP11
110255853	-0.96433	0.000285878	0.00852729	LOC110255853
100155072	1.18577	0.000290107	0.00862651	CFAP100
100522769	1.44698	0.000292398	0.00866769	WISP2
396972	-0.752878	0.000293934	0.00869971	LGALS9
100518888	-0.724221	0.000294416	0.00870052	TTC23
100622154	0.796987	0.000297021	0.00876394	SETD4
100153902	-0.8191	0.000299584	0.00881672	ISG12(A)
106504303	2.03858	0.000299732	0.00881672	LOC106504303
106508014	-0.92744	0.000301283	0.00884873	IMPG2
100513936	-0.632319	0.000303609	0.00890337	SLC25A29
397133	0.530357	0.000304876	0.00892006	FDX1
100516495	-0.564831	0.000305111	0.00892006	EIF4G3
100524095	0.721791	0.000306121	0.0089239	PLD4
100737194	-0.552685	0.000306175	0.0089239	SEMA5A
100156922	1.1215	0.000319315	0.00929126	MAT1A
100525523	-0.85113	0.000319751	0.00929126	IFI44
106510709	4.20069	0.000322499	0.00935689	LOC106510709
102168016	-1.13197	0.000326472	0.00945781	LOC102168016
654407	1.24309	0.000328747	0.0095093	PTGES
100524125	-2.23876	0.00033144	0.0095727	TCEAL7
494459	-1.80074	0.000336037	0.00966202	CCL3L1
102162253	-0.658378	0.000336058	0.00966202	KIAA0895L
100512683	-0.771616	0.000336514	0.00966202	LSAMP
100520753	0.846791	0.000336931	0.00966202	LOC100520753
100518683	6.16155	0.000337059	0.00966202	PRG4
448808	0.589751	0.000340023	0.00973241	FGL2
100519075	-0.52628	0.000343831	0.00982667	MICAL2
106505387	0.546623	0.00034453	0.00983196	GPRC5C
100625235	-5.51451	0.000353028	0.0100595	BRINP1
100511942	-2.99063	0.000357929	0.0101839	PPEF2
100623759	-1.18217	0.000358553	0.0101865	LAMB4
733657	-1.23927	0.000361264	0.0102331	FBXO32
100517823	-0.616867	0.000369828	0.0104602	FRS2
100135040	0.539937	0.000380075	0.0106868	SLA-DRA
397092	-1.97436	0.000382164	0.010714	OXTR
100526065	-0.557063	0.000384099	0.0107368	SESN3
100512515	-1.13242	0.000385497	0.0107602	AFF2
100620693	0.934882	0.000386804	0.0107809	USHBP1
100511790	4.78351	0.000390406	0.0108655	CFAP61
100517310	-0.617598	0.000391653	0.0108702	ROBO1
100625479	0.735945	0.000393713	0.0109099	LOC100625479
100519528	0.608444	0.000395085	0.010932	CALML4
100511860	0.810407	0.000402927	0.0111329	PTPRCAP
100523127	0.583682	0.000406325	0.0111944	CDCA4
574062	0.80941	0.000407668	0.0112024	MAPK12
100174955	-0.803897	0.000407787	0.0112024	KLF12
100521547	0.517895	0.000413543	0.0113399	CARHSP1
102166950	0.922764	0.00042291	0.011547	GFRA2
100621675	0.512294	0.000424006	0.011547	RAC2
100736584	1.08743	0.000424048	0.011547	TUBB4A
106510529	-0.82591	0.0004307	0.0116828	ZNF529
100517750	0.720071	0.000430773	0.0116828	CRY2
100515600	0.62356	0.000431652	0.0116901	CCDC159
100623257	-2.00948	0.000433702	0.011729	LOC100623257
100152163	-0.639154	0.000435608	0.0117473	DLL4
397400	-0.731412	0.000436642	0.0117586	TGFB3
110258384	4.73787	0.000440056	0.0118339	LOC110258384
106506532	-3.07155	0.0004419	0.0118502	LOC106506532
397417	1.76887	0.000442439	0.0118502	MT1A
100513931	-0.848386	0.000442525	0.0118502	XKR8
102159509	1.26826	0.000454859	0.0121296	LOC102159509
110260747	-1.12029	0.000457909	0.0121939	LOC110260747
397620	-0.580195	0.000460059	0.0122341	FN1
102160320	-1.05949	0.000472445	0.0125286	COL25A1
100152401	-1.08315	0.000473347	0.0125352	POSTN
100152056	0.804767	0.00047449	0.0125481	RABEPK
100523471	-0.711122	0.00047787	0.012604	TANC1
414836	-0.572642	0.000477923	0.012604	FBN1
100622675	0.618718	0.000485536	0.0127871	AGAP2
106506052	-1.39742	0.000487838	0.0128301	LOC106506052
102162677	0.836522	0.000489046	0.0128442	C5H12orf75
106508849	1.99801	0.000495416	0.0129936	LOC106508849
733667	-0.828829	0.000501462	0.0131162	AK4
100516374	0.649562	0.000502471	0.0131247	MAP4K1
100157153	1.98225	0.000503609	0.0131364	RSPH9
503661	1.15659	0.000512159	0.0133413	ADORA2A
100514949	-2.45402	0.000513552	0.0133593	F2RL3
100625457	-0.827242	0.000516324	0.0134132	RND2
106506455	-1.66832	0.000519376	0.0134742	LOC106506455
397643	-1.01057	0.00052136	0.0135073	FGF2
100154828	0.578846	0.000524646	0.0135557	ACSS1
100622210	-1.55026	0.000526924	0.0135962	ALDH1L1
100271900	1.16059	0.000530217	0.0136576	IL12RB1
100155717	0.832063	0.000531007	0.0136576	FAM213A
100738461	-1.01847	0.000531447	0.0136576	CEMIP
100520745	-0.658805	0.000532323	0.0136585	ARHGAP28
100155502	-0.539883	0.000533498	0.0136585	GON4L
100157067	-0.506248	0.000533626	0.0136585	CBFA2T2
100517681	-1.08885	0.000537747	0.0137456	ROBO2
100155460	-0.596791	0.000549576	0.0140292	ZNF248
100516595	-0.659934	0.000556166	0.0141368	ZNF333
100521556	1.08987	0.000556311	0.0141368	STAB2
100155947	0.923844	0.000559033	0.014176	DERL3
100518441	-0.91282	0.000564518	0.0142961	DNHD1
100737678	-1.30576	0.000571327	0.0144303	FAM180A
106506295	4.03606	0.000575798	0.0145175	LOC106506295
100271876	-1.463	0.000576296	0.0145175	KCNMB1
100519823	0.584862	0.000585749	0.0147168	WDR83
100514218	-1.51542	0.000586877	0.0147258	GJC2
100515040	-0.684658	0.000592897	0.014838	LIMCH1
100519387	1.15854	0.000603442	0.0150624	YBX2
110258199	-2.13517	0.000609495	0.0151433	LOC110258199
100624034	-0.922844	0.000609632	0.0151433	CAPRIN2
397045	-1.14886	0.000610609	0.0151433	KCNN3
110257936	-1.6562	0.000610642	0.0151433	LOC110257936
100626327	-1.26599	0.000618409	0.015316	PHC3
100157954	1.08817	0.00061921	0.015316	ADAM7
100511695	0.904257	0.000625845	0.0154397	CLSTN3
100521332	0.523786	0.000629075	0.0154799	UNC13D
396650	0.508384	0.000639661	0.0157118	SLA-7
100622460	1.28401	0.000640139	0.0157118	LOC100622460
100525120	-0.799483	0.000647978	0.0158838	HGF
100525534	-1.44392	0.000651043	0.0159385	C12H17orf67
100624115	-0.555519	0.000659002	0.0160921	ADGRL3
100515283	0.608257	0.00066337	0.0161607	GM2A
100511412	-0.586623	0.000664115	0.0161607	ARHGAP31
100624047	-1.04439	0.000664347	0.0161607	LRP1B
102161608	1.01216	0.000673984	0.0163535	PGBD5
100515440	-0.611233	0.000676722	0.0163991	FAM198B
100511473	-1.00496	0.000686886	0.0166034	BDH1
396983	0.596375	0.000697938	0.0168081	PDXK
100626058	-0.522115	0.000700542	0.0168482	TBC1D5
100520861	1.00638	0.000702983	0.0168857	ABCA6
102162648	-1.30341	0.00070974	0.0170053	TCP10L2
100739825	0.534479	0.000729664	0.0174608	EMP2
100524563	-0.825316	0.000731787	0.0174897	PTPRO
102162270	1.36458	0.000734541	0.0175336	SLC7A5
106506175	-4.74012	0.000741466	0.0176329	LOC106506175
100511671	-1.04564	0.000753479	0.0178963	TCF4
102158777	0.716107	0.000755787	0.0179066	SPECC1
100512817	-0.507412	0.000762524	0.0180439	TENM3
100516171	0.925461	0.000771825	0.0182414	GPC3
100154888	4.89373	0.000772918	0.0182447	LIPI
106504847	-2.28516	0.000780107	0.018369	LOC106504847
100524398	-3.20594	0.00078446	0.0184488	KY
100513927	-0.743398	0.000785569	0.0184522	NDRG4
110260197	1.19567	0.000794251	0.0186332	LOC110260197
106509952	0.988163	0.00080021	0.01875	LOC106509952
100124383	0.893869	0.000806539	0.0188572	CFB
110259512	-0.911456	0.000806758	0.0188572	LOC110259512
102166542	-0.617299	0.000814341	0.0190112	ZBTB40
100151998	-1.88868	0.000828078	0.0193052	MOXD1
100518075	2.52378	0.000828951	0.0193052	LOC100518075
110255653	0.833268	0.000838314	0.0194758	LOC110255653
100153033	-0.620834	0.000840738	0.0195084	STK17B
102162053	-3.74709	0.000844567	0.0195735	LOC102162053
396886	1.02162	0.0008465	0.0195945	SLPI
100233171	0.677673	0.000849158	0.0196086	AGPAT3
100155594	-0.758607	0.000850741	0.0196214	GPR161
100302018	1.81726	0.000854447	0.0196832	CLDN15
100523837	-0.571993	0.000856995	0.0197181	PRR5L
100217378	-0.849561	0.000858799	0.0197359	C1QTNF2
396784	0.798724	0.000870908	0.0199901	FOLR1
397538	-1.08695	0.000902962	0.0206762	ME1
110258666	2.24855	0.00090715	0.0207225	LOC110258666
106507516	-1.71374	0.000914075	0.0208337	LOC106507516
100519953	-1.00274	0.0009142	0.0208337	GTF2A1L
100270724	1.24532	0.000924299	0.0210388	RBP5
100157250	-0.710486	0.000926481	0.0210634	SLCO5A1
100516998	-3.31899	0.000928307	0.0210798	MYL4
100156507	-0.533621	0.000930549	0.0211057	FAM109A
396777	-1.13032	0.000933479	0.0211471	USP18
102161907	-0.92591	0.000936052	0.0211621	CROCC2
106510023	0.820185	0.00093673	0.0211621	LOC106510023
100153765	0.920271	0.000942181	0.0212435	MEDAG
100157957	-1.04907	0.00094468	0.0212748	E2F5
100622946	2.15271	0.000948781	0.021342	NPHS1
110260624	0.956904	0.000965243	0.0216106	TNFRSF13C
100523752	-0.698569	0.000968505	0.0216583	YPEL1
100524987	0.681123	0.00097052	0.021678	A4GALT
100154940	0.578377	0.000995825	0.0221913	FUCA2
100153094	0.617824	0.00100474	0.0223625	LOC100153094
100623647	-1.32625	0.00100584	0.0223625	GRIA1
100736894	-0.529072	0.00100833	0.0223656	TIA1
106510199	1.39882	0.00101074	0.0223932	LOC106510199
100620865	-0.548193	0.00101298	0.0224169	ZFP90
102160784	-1.03918	0.00102348	0.0226021	SATB2
396832	-3.07412	0.00102495	0.0226021	LEP
100623531	-1.18048	0.00102608	0.0226021	FAM169B
100524811	0.782579	0.00103002	0.0226628	SCNN1D
100515233	-0.593629	0.0010475	0.0229728	TANC2
100624783	-0.561428	0.00104771	0.0229728	CEP83
100525853	0.849424	0.00104945	0.0229846	CTSW
100270818	-0.613271	0.00105195	0.0230129	MSH5
100514283	0.673856	0.00105496	0.0230524	HAAO
100513110	0.783955	0.00105675	0.0230652	GLTPD2
100620648	0.847751	0.00106811	0.023278	PER1
100514530	-0.68828	0.00106894	0.023278	LOC100514530
110260295	-2.16434	0.00107155	0.0232971	LOC110260295
100624858	-1.43767	0.00107225	0.0232971	ZNF425
397015	1.05362	0.0010842	0.0235301	PTTG1
110256394	-0.649886	0.0010905	0.023595	XXYLT1
100152827	1.70545	0.00109134	0.023595	FCER1A
100156797	1.57816	0.00109213	0.023595	SPACA1
100627887	-0.728708	0.00110064	0.0237252	TMX4
110255881	-0.525737	0.00111972	0.0240822	ZBTB5
100620126	-2.54227	0.00113043	0.0242579	TBX4
100191062	1.60698	0.00114563	0.0245016	HAS1
100512031	-0.634843	0.00114694	0.0245022	AMER1
100620808	-1.62522	0.00115528	0.0246024	STXBP5L
100513941	0.61072	0.00115713	0.0246024	LAYN
100151900	0.519511	0.00115722	0.0246024	HIC2
102166944	2.84505	0.00115806	0.0246024	LOC102166944
100157188	1.41515	0.00116545	0.024718	ADCY10
100525333	-1.25244	0.00116609	0.024718	CRYM
396660	0.718952	0.00117214	0.0248188	CD74
100049692	0.602952	0.00117361	0.0248224	SRGN
102161349	0.782839	0.00119092	0.0251188	CD22
106509240	-1.26559	0.00120312	0.0253065	LOC106509240
110256106	-0.993458	0.001209	0.0254024	LOC110256106
100157523	0.674903	0.00121465	0.0254929	GGT5
100737517	-0.943751	0.00121695	0.0255133	SLC40A1
100519721	2.50199	0.00122092	0.0255461	C6H1orf141
100623440	-1.43415	0.00123885	0.0258027	ADGRA1
100152643	-1.08159	0.00124255	0.0258516	PCYT1B
100049698	-1.15806	0.00125621	0.0261073	SNCAIP
102163571	-0.674309	0.00126578	0.0262354	LOC102163571
396680	1.63887	0.00126742	0.0262354	NPW
100157958	-1.11943	0.00126752	0.0262354	LAMC3
100515978	1.24039	0.00126786	0.0262354	ANGPT4
100624915	0.560505	0.00127185	0.0262896	MCM5
100518875	-0.775097	0.00127363	0.0262978	EGFLAM
396900	1.96938	0.00127799	0.0263595	AMCF-II
100154194	-0.556084	0.0012889	0.0265273	SFXN3
110255332	0.794842	0.00130001	0.0266696	LOC110255332
100689223	2.38772	0.00130389	0.0267019	CATSPER1
100738738	-0.568393	0.0013119	0.0268272	UST
100525547	-0.598975	0.0013194	0.0269518	ARHGAP18
110259219	1.63358	0.00133216	0.0271544	LOC110259219
100513513	-0.698645	0.00133807	0.027222	SLC16A2
100623675	0.624215	0.00135037	0.0274379	TOR2A
106508661	-1.16474	0.00135682	0.0275112	FREM2
100624483	-0.953802	0.00135835	0.0275123	NEIL2
100739471	-0.610426	0.00135985	0.0275137	RFTN2
100511793	1.2387	0.00137165	0.0276646	ADCYAP1R1
100624963	-0.922419	0.00137819	0.0277672	LOC100624963
100624924	-1.25003	0.00139911	0.028159	COLGALT2
397196	2.58006	0.00140524	0.0282525	DPEP1
106506417	2.21285	0.00143038	0.0286977	LOC106506417
396916	1.26455	0.00143743	0.0288089	IGF2
396558	0.782055	0.00143936	0.0288174	PAQR7
100522382	2.05513	0.00144825	0.028965	TDRD9
102162715	-1.86246	0.00145198	0.0290092	LOC102162715
110255706	4.40312	0.00145613	0.0290511	LOC110255706
100125343	-1.17582	0.00145711	0.0290511	SNCG
100519879	2.20891	0.00146816	0.0291961	LOXHD1
100524266	0.615733	0.0014845	0.0294742	GPAT3
100156432	0.894559	0.00149255	0.0296032	KCNK1
445526	1.01988	0.00150192	0.0297582	CA11
100048958	-0.734321	0.00150647	0.0298176	GNA14
100519402	-2.23626	0.00151029	0.0298622	ATP6V0A4
102164493	-1.48525	0.00151467	0.0299179	LOC102164493
396953	0.906367	0.00151626	0.0299183	PLK1
110260910	-1.37633	0.00152101	0.0299788	LOC110260910
396856	-1.18292	0.00152246	0.0299788	RYR2
449525	0.723846	0.00153448	0.0301225	HILPDA
100520325	-0.521843	0.00153985	0.0301659	ZEB1
110258337	-0.959145	0.00154974	0.0303287	EXOC3L4
397569	-0.710935	0.00159553	0.0311609	CTSK
100628112	2.20763	0.00160413	0.0312651	IL1R2
100515719	-0.792468	0.00161114	0.0313696	SLX4
100156167	1.03534	0.00163231	0.0316209	LOC100156167
106509267	-0.638735	0.00163461	0.0316333	LOC106509267
397684	0.650773	0.00166007	0.0320288	FCGR3A
100512796	-0.707182	0.00166463	0.0320587	PRKG2
100155634	-0.530461	0.00167019	0.0321269	ZNF605
100523747	-1.94469	0.00167275	0.0321437	LOC100523747
100158046	-0.880324	0.00167548	0.0321639	ST8SIA2
100520241	2.67834	0.00169085	0.0323939	LOC100520241
100155518	1.15905	0.0017041	0.0326092	MSC
102162000	-0.783217	0.0017055	0.0326092	LOC102162000
110255692	-1.48014	0.00172458	0.0329411	LOC110255692
102162257	-0.675815	0.00173563	0.033119	TDRD12
100628113	-0.644028	0.00174069	0.0331825	PHLPP2
110256500	5.08425	0.00175834	0.0334754	LOC110256500
102167359	-0.82696	0.00176657	0.0335755	LOC102167359
100511977	0.80301	0.00177359	0.0336753	PGM5
100049688	2.43541	0.00178347	0.0338293	TNFRSF11B
100511543	-1.48815	0.00178593	0.0338305	SYTL5
100628052	-0.742626	0.00178707	0.0338305	C17H8orf4
100513215	0.75233	0.00181211	0.0342602	RHOH
100153996	-3.38447	0.0018154	0.0342602	KCNC2
100738909	-1.34674	0.00181828	0.0342602	LOC100738909
110255799	-0.627287	0.00181891	0.0342602	LOC110255799
100515506	2.21554	0.00181956	0.0342602	KRT15
100523465	0.98706	0.00182052	0.0342602	TMEM100
110257935	0.946934	0.00183135	0.0343868	LOC110257935
100520842	1.65002	0.00183265	0.0343868	IL17REL
100626093	0.513573	0.0018394	0.0344797	RASGRP2
100157214	1.71694	0.00184668	0.0345822	ADGRG2
100511093	-2.14175	0.0018541	0.0346817	TRAM1L1
100127352	0.709084	0.00185562	0.0346817	FOXP2
100624186	0.932363	0.00185879	0.0347071	GPRC5A
100154810	-0.622803	0.00186508	0.0347681	ACADSB
100524016	1.97671	0.0018657	0.0347681	LOC100524016
100621662	-1.76637	0.00187624	0.0348917	SP5
110261321	-0.749417	0.0018778	0.0348917	LOC110261321
397379	0.925909	0.00188366	0.0349666	CDC20
396724	-0.864238	0.00192208	0.035553	OLR1
100624541	0.965595	0.00192263	0.035553	LOC100624541
100141403	0.529509	0.00192269	0.035553	ICAM3
100515928	2.03843	0.00193429	0.035733	KCNJ6
102164292	0.71013	0.00193664	0.0357418	FSTL3
100739011	0.775602	0.00194045	0.0357776	LIPT2
100144524	-0.799684	0.00194633	0.0358515	ZBP1
102161477	-1.09217	0.00195387	0.0359268	LOC102161477
102164462	-1.57282	0.00195418	0.0359268	SPIC
100126237	-1.72849	0.00195765	0.035956	CTCFL
396836	-1.86214	0.00197676	0.0362375	LEPR
396852	-0.548489	0.0019805	0.0362713	MSMB
100525601	-1.1239	0.00199679	0.03643	VASH2
110261569	1.4533	0.00201357	0.0366721	LOC110261569
110259218	2.25144	0.00201533	0.0366721	LOC110259218
100624032	-0.835154	0.00201582	0.0366721	LOC100624032
100524520	-0.973629	0.00202539	0.0368112	DHX58
100513263	0.648894	0.00203407	0.0369338	CLCF1
106507914	-2.71349	0.00207567	0.0375467	LOC106507914
100524132	-0.61123	0.00209308	0.037792	MPND
100154722	0.514665	0.00209331	0.037792	MTHFD1L
100154378	-0.963594	0.00209709	0.037792	PDE10A
100627989	3.19467	0.00209714	0.037792	ANKRD31
100157715	0.555	0.00210522	0.037902	DPH5
100144476	-0.783656	0.00211558	0.0380525	TLR5
100515022	-7.45901	0.00213098	0.0382576	DCDC2C
110258836	4.33458	0.00217659	0.0389802	LOC110258836
100126280	0.811928	0.00217851	0.0389802	CD302
110255921	0.959289	0.00217938	0.0389802	SECTM1
100738931	4.67447	0.00218321	0.0390121	LOC100738931
106506279	-0.716456	0.00218906	0.0390801	LOC106506279
102160467	0.740003	0.00219947	0.0392293	SMAGP
102165633	-0.562558	0.00220873	0.0393272	LOC102165633
110255759	-1.39111	0.00220907	0.0393272	LOC110255759
100512083	-0.529252	0.00222496	0.0394998	NEDD4L
106504067	5.74651	0.002228	0.0395007	SLITRK3
100513483	-2.35596	0.00222915	0.0395007	DCAF16
100627516	0.585968	0.00223247	0.0395007	SLC38A5
110256846	-0.955987	0.0022352	0.0395007	PXMP2
100521972	-0.902043	0.00223994	0.0395453	LOC100521972
106505696	-0.539114	0.00225563	0.0397857	DZIP1L
100523103	1.08003	0.0022607	0.0398383	TMEM176A
396639	0.650839	0.00226898	0.0399209	LY86
100157653	0.833662	0.00226956	0.0399209	SEMA3G
100513908	2.0066	0.00228362	0.0400208	KCNC1
445461	0.811918	0.00228893	0.0400773	C1QA
100154779	-1.09111	0.00231144	0.0404343	MAATS1
100521058	0.727614	0.00232249	0.0405905	CHRDL1
110258835	2.10711	0.00233131	0.0406704	LOC110258835
397315	2.49278	0.0023477	0.0408235	PIGR
396937	2.25204	0.00235052	0.0408235	ITIH2
100626085	-1.09091	0.00235057	0.0408235	BOC
100623763	3.4172	0.00235303	0.0408257	LOC100623763
100517680	-0.569929	0.00236453	0.0409505	SLC9A9
100522260	-0.551955	0.00236658	0.0409505	PPP1R3G
100523562	1.25727	0.00237069	0.0409744	FMO3
397260	-0.543335	0.00238705	0.0411917	SMAD3
106506398	-2.33128	0.00240787	0.0414854	LOC106506398
100510891	-0.524561	0.00240841	0.0414854	ZNF317
100127147	0.616248	0.00243053	0.041761	SELL
100515973	0.534295	0.00243096	0.041761	GMFG
100158151	-0.50789	0.00243759	0.0418285	GRAMD2A
641309	-0.541193	0.00246327	0.0421645	PKD2
100625149	-1.53958	0.00246986	0.0422395	LOC100625149
102168027	-0.671904	0.00247333	0.0422611	LOC102168027
100514603	2.52324	0.00253192	0.0431465	CCDC63
100627664	-1.31075	0.00253473	0.0431527	LRRC15
397436	1.07744	0.0025368	0.0431527	CASQ2
397130	0.555297	0.00254728	0.0432908	HMGB2
110255536	-0.799242	0.00254945	0.0432908	LOC110255536
100513634	-0.530238	0.00255444	0.0433041	MPC1
397478	-1.1172	0.00255476	0.0433041	CES1
100627238	-0.512795	0.0025713	0.0435058	CARD6
110258822	4.08054	0.00257468	0.0435058	LOC110258822
110261101	-1.19169	0.0025769	0.0435058	LOC110261101
110262240	-2.49369	0.00258778	0.0436317	LOC110262240
100153042	2.65142	0.00259103	0.043648	TGM3
106505085	-4.26149	0.00259905	0.0437446	LOC106505085
100520455	-1.05398	0.00260694	0.0438388	ZNF385D
100153578	0.698306	0.00263183	0.0442184	CPXM2
397634	-0.525742	0.00269642	0.045145	B3GALNT1
100525049	2.09063	0.00272042	0.0454672	SLC7A10
100622915	2.75868	0.00272717	0.0455394	KLRD1
100156043	0.500785	0.00273253	0.0455502	CIB2
397328	-0.679609	0.00274196	0.0456278	VCAN
397086	1.72091	0.002772	0.0460475	TNF
100737576	-1.34399	0.00280143	0.0463751	PPP4R4
100623441	0.71822	0.00280433	0.046383	LOC100623441
110256722	3.76583	0.00281079	0.0464497	LOC110256722
100525582	-2.1812	0.00282165	0.0465889	LOC100525582
100157399	-1.02768	0.00284274	0.0468649	HSPA12A
100524972	0.573064	0.00284427	0.0468649	LOC100524972
100152112	-0.605382	0.00285632	0.046999	ABCA1
110261049	0.576151	0.00286311	0.0470702	RDH13
100514568	1.1096	0.00286969	0.0471379	TMEM38A
100521743	-0.819012	0.00287495	0.0471837	CUBN
102165485	1.31081	0.00288719	0.0473034	LOC102165485
100517089	-1.40844	0.00289145	0.0473326	FBXO41
100518305	-1.47171	0.00291257	0.0476376	LOC100518305
100624603	0.873702	0.00292003	0.0477188	ARTN
100155196	-2.21163	0.00295279	0.0482129	R3HDML
100514334	0.611858	0.00297111	0.0484683	SYVN1
397557	0.510048	0.00297994	0.0485319	NOS3
100125829	-1.87419	0.00299419	0.0486445	MUC13
100739769	-0.612704	0.00299449	0.0486445	ZNF521
100626835	0.802861	0.00302384	0.0490065	MALL
100514619	-0.723722	0.00302446	0.0490065	C1H14orf37
100286778	1.74837	0.00303668	0.0491225	PDK4
100512553	1.8289	0.00304669	0.0491583	CAMK1G
100521824	0.799984	0.00305486	0.0491852	CERKL
100157330	-1.03593	0.00305607	0.0491852	CLSTN2
100037942	2.65757	0.00307854	0.0494497	FCER2
100623917	0.661918	0.00308412	0.0494702	SIM2
100155050	0.641545	0.0030892	0.0495101	MGMT
396723	-0.843471	0.00309284	0.0495268	DDX58
100513257	-1.17333	0.00309606	0.0495369	AKAP17B
100522787	-1.82618	0.00310435	0.049628	LOC100522787
100157174	-0.534423	0.00311916	0.049746	CIPC
100157868	0.560961	0.00312066	0.049746	CH25H
110255698	-4.20916	0.00312721	0.0497853	LOC110255698
110261034	0.56417	0.0031447	0.0499805	LOC110261034
