# Supplementary material for: Transcriptomic Profiling of Diabetic Porcine Wound Healing Model Identifies Key Metabolic, Inflammatory, and Oxidative Stress Pathways
Source: Wound Repair Regen. 2026 Jul 2;34(4):e70185. doi: 10.1111/wrr.70185 (PMC13329211; doi:10.1111/wrr.70185)
Supplement: Supplementary file 2 — Table S2: Enriched KEGG and Reactome pathways, and their associated differentially expressed genes, in diabetic porcine wounds compared to non‐diabetic wounds. [file WRR-34-0-s001.xlsx]

## Sheet: Sheet1
GeneSet	Pathway	Expression	Differentially Expressed Genes
KEGG	Graft-versus-host disease	Upregulated	TNF, KLRD1, SLA-DOB, KLRC1, SLA-DOA, SLA-DMA, SLA-8, SLA-DRA
KEGG	Antigen processing and presentation	Upregulated	SLA-DMA, SLA-8,SLA-DOA, SLA-DOB, SLA-DRA, CD74, CD209, ERAP1, FGL2
KEGG	Allograft rejection	Upregulated	TNF, SLA-DOB, SLA-DOA, SLA-DMA, SLA-8, SLA-DRA
KEGG	Type I diabetes mellitus	Upregulated	TNF, SLA-DOB, SLA-DOA, SLA-DMA, SLA-8, SLA-DRA
KEGG	Cell adhesion molecules (CAMs) interactions	Upregulated	L1CAM, SLA-DOA, ITGAM, CD22, SLA-DMA, SLA-8, SLA-DRA, SELL, CLDN15, SLA-DOB, ICAM3
KEGG	Hematopoietic cell lineage	Upregulated	FCER2, CSF2RA, CD14, ITGAM, CD22, SLA-DRA, TNF, IL1R2
KEGG	Natural killer cell mediated cytotoxicity	Upregulated	TNF, FCGR3A, SLA-8, PIK3R5, SHC2, KLRD1, RAC2, KLRC1
KEGG	Arachidonic acid metabolism	Upregulated	PTGES, PTGS1, CYP2B6B, GPX1, GGT5
KEGG	Valine, leucine, and isoleucine degradation	Downregulated	IVD, 1CD2097A1, OXCT1, MCCC2, MCCC3, MMUT, ACADSB
KEGG	PPAR signaling pathway	Downregulated	OLR1, ME1, ACSL1, SCD, SLC27A6, FABP3, LPL, ACSL3
Reactome	Immunoregulatory interactions between lymphoid and non-lymphoid cell	Upregulated	KLRD1, KLRC1, FCGR3A, CD300A, SLA-8, CD22, PILRA, SELL, ICAM3, IFITM1
Reactome	Biological oxidations	Upregulated	CYP1B1, GGT5, PTGS1, ACSS1, NQO2, FDX1, GSTM3, DPEP1, CYP2B6B, FMO3, MAT1A, AHCY
Reactome	Extracellular matrix organization	Downregulated	COLGALT2, SH3PXD2A, NRXN1, FN1, P4HA1, COL8A1, ADAM19, COL25A1, COL9A2, LAMA1, LAMA3, ACAN, TGFB3, FBN1, FGF2, COL15A1, PLOD2, ITGA8, SPP1
Reactome	Branched chain amino acid catabolism	Downregulated	PPM1K, IVD, MCCC2, MCCC1, ACADSB
Reactome	Defects in vitamin and cofactor metabolism	Downregulated	ACACA, MCCC2, MMUT, MCCC1, CUBN
Reactome	Fatty acid metabolism	Downregulated	ELOVL5, THRSP, ACLY, ACSL1, SCD, ELOVL6, PON3, ACACA, CYP1A1, CYP4B1, MORC2, CYP2U1, FADS1, ACSL3, MMUT
Reactome	Fatty acyl-CoA biosynthesis	Downregulated	ELOVL5, ACACA, ACLY, ACSL1, SCD, ELOVL6, MORC2, ACSL3
